# Supplementary material for: DONSON and FANCM associate with different replisomes distinguished by replication timing and chromatin domain
Source: Nat Commun. 2020 Aug 7;11:3951. doi: 10.1038/s41467-020-17449-1 (PMC7414851; doi:10.1038/s41467-020-17449-1)
Supplement: Supplementary file 6 — Source Data [file 41467_2020_17449_MOESM6_ESM.xlsx]

## Sheet: Fig.1b
Figure.1b	Raplication pattern frequency assay
		single fork					double fork					new origin					fork traverse
%	siCTL	siDONSON	siFANCM	siDONSON+siFANCM		siCTL	siDONSON	siFANCM	siDONSON+siFANCM		siCTL	siDONSON	siFANCM	siDONSON+siFANCM		siCTL	siDONSON	siFANCM	siDONSON+siFANCM
rep 1	17.09	46.88	45.12	70.69		10.55	11.29	10.84	10.06		9.11	9.5	7.11	8.15		65.25	32.33	32.28	11.1
rep 2	20.18	47.37	43.03	72.67		11.23	7.02	8.94	8.2		9.5	11.4	9.5	11.3		59.09	34.21	35.92	7.83
rep 3	18.87	44.08	47.275	68.52		8.39	10.2	10.26	10.8		10.805	9.29	10.805	10.19		61.93	36.43	33.818	11.96
average	18.7133	46.11	45.1417	70.6267		10.0567	9.50333	10.0133	9.68667		9.805	10.0633	9.13833	9.88		62.09	34.3233	34.006	10.2967
STDEV	1.55095	1.77502	2.12258	2.07572		1.48288	2.21861	0.973721	1.3396		0.887708	1.16234	1.87386	1.59772		3.08312	2.05235	1.82727	2.17904
siDONSON vs siCTL			siFANCM vs siCTL			siDONSON+siFANCM vs siCTL			siDONSON vs siCTL			siFANCM vs siCTL			siDONSON+siFANCM vs siCTL
Column B	Data Set-B		Column C	Data Set-C		Column D	Data Set-D		Column G	Data Set-G		Column H	Data Set-H		Column I	Data Set-I
vs.	vs.		vs.	vs.		vs.	vs.		vs.	vs.		vs.	vs.		vs.	vs.
Column A	Data Set-A		Column A	Data Set-A		Column A	Data Set-A		Column F	Data Set-F		Column F	Data Set-F		Column F	Data Set-F
Unpaired t test			Unpaired t test			Unpaired t test			Unpaired t test			Unpaired t test			Unpaired t test
P value	<0.0001		P value	<0.0001		P value	<0.0001		P value	0.7376		P value	0.9683		P value	0.7645
P value summary	****		P value summary	****		P value summary	****		P value summary	ns		P value summary	ns		P value summary	ns
Significantly different (P < 0.05)?	Yes		Significantly different (P < 0.05)?	Yes		Significantly different (P < 0.05)?	Yes		Significantly different (P < 0.05)?	No		Significantly different (P < 0.05)?	No		Significantly different (P < 0.05)?	No
One- or two-tailed P value?	Two-tailed		One- or two-tailed P value?	Two-tailed		One- or two-tailed P value?	Two-tailed		One- or two-tailed P value?	Two-tailed		One- or two-tailed P value?	Two-tailed		One- or two-tailed P value?	Two-tailed
siDONSON vs siCTL			siFANCM vs siCTL			siDONSON+siFANCM vs siCTL			siDONSON vs siCTL			siFANCM vs siCTL			siDONSON+siFANCM vs siCTL
Column L	Data Set-L		Column M	Data Set-M		Column N	Data Set-N		Column Q	Data Set-Q		Column R	Data Set-R		Column S	Data Set-S
vs.	vs.		vs.	vs.		vs.	vs.		vs.	vs.		vs.	vs.		vs.	vs.
Column K	Data Set-K		Column K	Data Set-K		Column K	Data Set-K		Column P	Data Set-P		Column P	Data Set-P		Column P	Data Set-P
Unpaired t test			Unpaired t test			Unpaired t test			Unpaired t test			Unpaired t test			Unpaired t test
P value	0.7749		P value	0.6073		P value	0.9468		P value	0.0002		P value	0.0002		P value	<0.0001
P value summary	ns		P value summary	ns		P value summary	ns		P value summary	***		P value summary	***		P value summary	****
Significantly different (P < 0.05)?	No		Significantly different (P < 0.05)?	No		Significantly different (P < 0.05)?	No		Significantly different (P < 0.05)?	Yes		Significantly different (P < 0.05)?	Yes		Significantly different (P < 0.05)?	Yes
One- or two-tailed P value?	Two-tailed		One- or two-tailed P value?	Two-tailed		One- or two-tailed P value?	Two-tailed		One- or two-tailed P value?	Two-tailed		One- or two-tailed P value?	Two-tailed		One- or two-tailed P value?	Two-tailed
						Mean+s.d., p-value, two-tailed t-test, n=3 biological replicates

## Sheet: Fig.1c
Figure.1c	relative protein level
		CDC45			PSF1
	UVA	TMP/UVA		UVA	TMP/UVA
	1	1.1123		1	0.4621
	1	1.0328		1	0.3796
	1	1.0072		1	0.5125
	average	1.05077		average	0.4514
	STDVE	0.0548051		STDVE	0.067093
	TMP/UVA vs UVA			TMP/UVA vs UVA
	Column B	Data Set-B		Column E	Data Set-E
	vs.	vs.		vs.	vs.
	Column A	Data Set-A		Column D	Data Set-D
	Unpaired t test			Unpaired t test
	P value	0.1839		P value	<0.0001
	P value summary	ns		P value summary	****
	Significantly different (P < 0.05)?	No		Significantly different (P < 0.05)?	Yes
	One- or two-tailed P value?	Two-tailed		One- or two-tailed P value?	Two-tailed
	Mean+s.d., p-value, two-tailed t-test, n=3 biological replicates

## Sheet: Fig.1d
Figure.1d	Proximity Ligation Assay			GFP-DONSON +CMG
	PLA signals per nucleus
p-MCM2			MCM2			MCM5
UVA	TMP/UVA	TMP/UVA+ATRi	UVA	TMP/UVA	TMP/UVA+ATRi	UVA	TMP/UVA	TMP/UVA+ATRi		TMP/UVA vs UVA of p-MCM2
0	42	0	45	53	109	60	56	61		Group	N	Missing	Median	0.25	0.75
0	47	1	58	80	75	29	41	90		Col 1	58	0	1	0	2
0	50	0	35	36	112	47	50	62		Col 2	94	0	42.5	26	56
3	50	5	82	20	68	39	23	71		Mann-Whitney U Statistic= 52.000
0	31	0	57	21	87	36	61	101		Yates continuity correction option applied to calculations.
1	31	3	50	49	85	20	28	49		T = 1763.000 n(small)= 58 n(big)= 94 (P = <0.001)
1	58	5	48	45	87	74	53	82		The difference in the median values between the two groups is greater than would be expected by chance; there is a statistically significant difference (P = <0.001)
0	40	0	50	47	106	20	20	77
0	42	6	47	45	68	46	53	60		TMP/UVA+ATRi vs TMP/UVA of p-MCM2
4	10	0	21	51	97	50	56	58		Group	N	Missing	Median	0.25	0.75
2	49	0	45	52	90	31	48	76		Col 2	94	0	42.5	26	56
0	24	1	14	46	79	49	44	80		Col 3	55	0	1	0	3
3	53	0	59	48	89	30	40	38		Mann-Whitney U Statistic= 52.500
5	56	2	39	16	38	49	36	99		Yates continuity correction option applied to calculations.
0	58	3	25	14	77	41	21	84		T = 1592.500 n(small)= 55 n(big)= 94 (P = <0.001)
0	44	4	71	57	80	30	25	75		The difference in the median values between the two groups is greater than would be expected by chance; there is a statistically significant difference (P = <0.001)
0	37	0	17	30	65	40	37	56
0	39	2	48	69	53	52	11	30		TMP/UVA vs UVA of MCM2													Mean+s.e.m., p-value,Mann-Whitney Rank Sum Test, n=3 biological replicates
2	58	0	36	12	80	28	39	92		Group	N	Missing	Median	0.25	0.75
3	72	3	11	49	81	60	36	51		Col 1	95	0	39	18	48
4	62	3	37	15	81	55	41	36		Col 2	89	0	44	19	53
1	21	0	50	51	36	37	35	47		Mann-Whitney U Statistic= 3749.000
1	37	0	50	34	69	21	45	59		Yates continuity correction option applied to calculations.
4	46	0	26	60	62	42	21	41		T = 8711.000 n(small)= 89 n(big)= 95 (P = 0.185)
2	56	1	19	38	84	45	16	35		The difference in the median values between the two groups is not great enough to exclude the possibility that the difference is due to random sampling variability; there is not a statistically significant difference (P = 0.185)
3	42	1	33	13	69	29	55	71
0	31	3	20	55	106	46	48	62		TMP/UVA+ATRi vs TMP/UVA of MCM2
0	40	1	41	43	66	40	60	29		Group	N	Missing	Median	0.25	0.75
0	63	0	59	38	90	46	58	66		Col 2	89	0	44	19	53
0	55	5	46	46	83	35	40	80		Col 3	93	0	71	47.5	89
2	50	0	41	69	48	12	44	69		Mann-Whitney U Statistic= 1643.000
1	29	0	44	10	114	40	50	58		Yates continuity correction option applied to calculations.
2	41	0	69	67	69	31	39	80		T = 5648.000 n(small)= 89 n(big)= 93 (P = <0.001)
0	60	1	55	41	90	20	40	67		The difference in the median values between the two groups is greater than would be expected by chance; there is a statistically significant difference (P = <0.001)
1	51	4	36	62	89	18	51	102
0	67	4	42	51	106	48	48	63		TMP/UVA vs UVA of MCM5
2	43	0	60	56	95	59	73	88		Group	N	Missing	Median	0.25	0.75
0	59	0	43	53	92	14	19	34		Col 4	88	0	38	20	46.75
0	62	0	42	47	112	69	60	52		Col 5	79	0	40	23	52
5	49	2	39	53	106	71	54	36		Mann-Whitney U Statistic= 3119.500
0	56	3	41	38	103	56	62	42		Yates continuity correction option applied to calculations.
3	37	0	50	54	89	50	53	52		T = 6992.500 n(small)= 79 n(big)= 88 (P = 0.254)
1	67	0	44	56	95	45	53	63		The difference in the median values between the two groups is not great enough to exclude the possibility that the difference is due to random sampling variability; there is not a statistically significant difference (P = 0.254)
0	48	2	32	18	102	42	28	37
0	56	2	39	42	87	38	61	67		TMP/UVA+ATRi vs TMP/UVA of MCM5
0	29	3	41	50	38	51	56	78		Group	N	Missing	Median	0.25	0.75
5	82	1	43	48	52	42	47	66		Col 5	79	0	40	23	52
2	53	2	50	57	67	41	28	48		Col 6	73	0	59	36.5	75.5
2	79	0	34	41	71	36	59	53		Mann-Whitney U Statistic= 1495.000
0	12	0	43	46	82	59	44	82		Yates continuity correction option applied to calculations.
0	95	0	26	15	56	64	48	76		T = 6973.000 n(small)= 73 n(big)= 79 (P = <0.001)
0	86	2	6	56	47	30	52	35		The difference in the median values between the two groups is greater than would be expected by chance; there is a statistically significant difference (P = <0.001)
0	51	0	51	47	49	36	37	71
2	10	0	25	32	53	46	32	40
6	40	1	17	36	92	39	28	27
3	58		58	29	78	55	84	66
0	63		64	67	90	58	46	78
2	62		34	45	86	22	52	90
	37		42	44	89	62	68	28
	39		46	62	66	41	18	12
	46		35	38	94	9	46	69
	61		59	27	75	7	17	20
	53		37	29	59	19	20	10
	92		16	68	89	23	9	59
	54		18	23	35	8	11	33
	8		22	44	39	11	6	26
	49		8	54	25	6	23	19
	47		3	9	69	38	28	57
	6		13	12	15	25	18	59
	4		3	14	21	37	6	13
	5		5	5	13	41	27	22
	13		14	19	19	38	21	31
	27		29	8	89	18	38	58
	17		8	13	36	48	5
	14		69	67	10	39	33
	26		58	56	27	41	25
	24		43	15	73	16	15
	23		41	59	19	36	14
	18		25	14	37	3	8
	43		16	3	45	17
	39		18	6	97	23
	37		15	13	27	10
	20		16	22	15	2
	15		30	19	68	3
	26		27	69	69	5
	19		24	25	65	3
	96		10	49	12	6
	85		49	16	95	4
	26		5	14	18
	27		16		29
	2		47		71
	3		68		38
	3		2		67
	4		4
			4

## Sheet: Fig.1e
Figure 1e	Proximity Ligation Assay			GFP-DONSON +CMG
	PLA signals per nucleus
	CDC45			PSF1
	UVA	TMP/UVA	TMP/UVA+ATRi	UVA	TMP/UVA	TMP/UVA+ATRi
	32	40	59	44	13	36
	63	50	84	41	15	39		TMP/UVA vs UVA of CDC45
	48	46	58	39	8	41		Group	N	Missing	Median	0.25	0.75
	41	19	83	18	10	29		Col 1	70	0	36	20	47
	40	60	99	48	16	19		Col 2	71	0	38	20	47
	60	32	55	15	20	20		Mann-Whitney U Statistic= 2397.500
	70	55	70	30	19	27		Yates continuity correction option applied to calculations.
	16	30	67	27	6	38		T = 4882.500 n(small)= 70 n(big)= 71 (P = 0.720)
	43	44	58	36	18	9		The difference in the median values between the two groups is not great enough to exclude the possibility that the difference is due to random sampling variability; there is not a statistically significant difference (P = 0.720)
	47	57	63	52	13	30
	26	50	68	22	16	47
	45	41	74	20	14	30		TMP/UVA+ATRi vs TMP/UVA of CDC45
	28	36	20	41	17	35		Group	N	Missing	Median	0.25	0.75
	47	30	96	8	15	30		Col 2	71	0	38	20	47
	39	17	80	39	14	16		Col 3	73	0	59	39.5	72
	36	30	72	16	21	25		Mann-Whitney U Statistic= 1209.000
	50	40	52	13	12	19		Yates continuity correction option applied to calculations.
	42	14	23	29	15	24		T = 3765.000 n(small)= 71 n(big)= 73 (P = <0.001)
	40	33	90	9	16	11		The difference in the median values between the two groups is greater than would be expected by chance; there is a statistically significant difference (P = <0.001)
	53	10	50	25	12	20
	50	38	16	31	19	8
	33	33	45	28	21	23		TMP/UVA vs UVA of PSF1
	20	38	62	4	9	61		Group	N	Missing	Median	0.25	0.75
	47	18	34	36	19	33		Col 4	71	0	29	16	38
	46	19	36	31	16	22		Col 5	64	0	14	9.25	17
	38	53	70	68	18	20		Mann-Whitney U Statistic= 940.500
	47	44	63	38	10	19		Yates continuity correction option applied to calculations.																Mean+s.e.m., p-value,Mann-Whitney Rank Sum Test, n=3 biological replicates
	44	57	17	50	18	21		T = 3020.500 n(small)= 64 n(big)= 71 (P = <0.001)
	39	60	65	7	17	40		The difference in the median values between the two groups is greater than would be expected by chance; there is a statistically significant difference (P = <0.001)
	30	38	69	26	22	41
	11	46	78	37	18	36
	41	47	67	7	18	37		TMP/UVA+ATRi vs TMP/UVA of PSF1
	32	37	79	20	13	22		Group	N	Missing	Median	0.25	0.75
	15	6	65	23	15	8		Col 5	64	0	14	9.25	17
	49	52	96	22	14	40		Col 6	72	0	29.5	20	39
	19	44	72	8	15	6		Mann-Whitney U Statistic= 585.000
	58	72	80	32	16	29		Yates continuity correction option applied to calculations.
	12	20	69	10	9	43		T = 2665.000 n(small)= 64 n(big)= 72 (P = <0.001)
	20	23	58	12	9	50		The difference in the median values between the two groups is greater than would be expected by chance; there is a statistically significant difference (P = <0.001)
	31	41	59	16	12	48
	17	52	53	19	13	36
	9	20	29	33	20	43
	22	31	18	50	7	20
	19	46	41	29	6	31
	24	39	27	32	14	46
	37	47	79	15	16	30
	10	22	82	46	20	36
	62	58	67	45	10	26
	20	38	85	36	11	28
	21	62	91	29	3	31
	30	28	86	15	16	35
	18	57	23	18	9	27
	48	40	19	33	13	29
	52	67	29	26	8	39
	43	26	38	57	6	45
	36	41	52	50	16	46
	29	38	75	43	19	37
	37	28	64	36	13	32
	18	6	62	38	9	22
	50	16	66	42	5	39
	37	35	34	17	7	26
	8	49	59	19	2	28
	25	5	43	37	12	39
	5	8	16	28	5	14
	12	13	12	6		12
	34	15	9	2		9
	27	36	56	40		6
	65	7	13	4		24
	25	35	45	3		41
	6	5	59	38		45
		10	47	11		14
			42			12
			57

## Sheet: Fig.1f
Figure 1f	Proximity Ligation Assay
	PLA signals per nucleus		PLA target: GFP-DONSON+Dig
	TMP/UVA	TMP/UVA+ATRi			TMP/UVA+ATRi vs TMP/UVA
	58	88			Group	N	Missing	Median	0.25	0.75
	67	92			Col 1	72	0	39	25.5	47.75
	43	103			Col 2	87	0	78	48	92
	52	65			Mann-Whitney U Statistic= 1055.500
	63	89			Yates continuity correction option applied to calculations.
	80	73			T = 3683.500 n(small)= 72 n(big)= 87 (P = <0.001)
	41	72			The difference in the median values between the two groups is greater than would be expected by chance; there is a statistically significant difference (P = <0.001)
	60	112
	27	87
	53	85
	42	102
	46	99
	44	80
	41	80
	68	78
	47	116
	35	82
	36	85
	48	120
	41	70
	45	75
	23	108			Mean+s.e.m., p-value,Mann-Whitney Rank Sum Test, n=3 biological replicates
	22	77
	48	67
	50	25
	46	80
	56	66
	28	38
	27	68
	10	49
	18	37
	36	50
	39	57
	39	49
	20	90
	12	98
	49	87
	32	85
	41	89
	72	99
	39	68
	56	98
	27	104
	19	97
	50	104
	37	57
	29	89
	45	92
	8	43
	42	69
	36	81
	33	82
	6	99
	46	87
	25	85
	18	48
	29	39
	44	44
	49	37
	57	58
	34	41
	36	53
	21	49
	16	36
	18	125
	36	108
	47	82
	15	38
	20	45
	9	61
	14	127
	37	16
		12
		27
		24
		20
		98
		93
		36
		37
		34
		89
		102
		26
		33
		96
		75

## Sheet: Fig.2c
Figure.2c	Proximity Ligation Assay
	PLA signals per nucleus
	GFP-DONSON+MCM2		FANCM+MCM2		GFP-DONSON+FANCM
	UVA	TMP/UVA	UVA	TMP/UVA	UVA	TMP/UVA
	46	56	0	51	0	0
	53	72	3	39	0	2		GFP-DONSON+MCM2 vs GFP-DONSON+FANCM
	51	21	0	36	0	0		Group	N	Missing	Median	0.25	0.75
	36	44	12	10	0	3		Col 2	148	0	43	25	52.75
	17	76	0	10	0	0		Col 6	133	0	0	0	2
	69	19	5	57	0	0		Mann-Whitney Rank Sum Test
	13	9	0	53	2	0		Yates continuity correction option applied to calculations.	Mann-Whitney U Statistic= 12504.000
	58	68	0	20	0	0		T = 8948.000 n(small)= 133 n(big)= 148 (P = <0.001)
	60	20	4	56	0	0		The difference in the median values between the two groups is greater than would be expected by chance; there is a statistically significant difference (P = <0.001)
	16	46	0	28	5	1
	38	44	6	10	1	0
	60	39	0	30	0	0
	51	41	3	6	2	5
	9	40	0	21	0	0		FANCM+MCM2 vs GFP-DONSON+FANCM
	62	66	6	60	0	0		Group	N	Missing	Median	0.25	0.75
	50	41	0	32	2	4		Col 4	145	0	38	20	49
	38	56	2	29	1	1		Col 6	133	0	0	0	2
	37	62	0	39	0	0		Mann-Whitney Rank Sum Test
	36	45	2	45	0	0		Yates continuity correction option applied to calculations.
	32	33	0	52	1	0		T = 9046.500 n(small)= 133 n(big)= 145 (P = <0.001)
	55	50	3	55	0	1		The difference in the median values between the two groups is greater than would be expected by chance; there is a statistically significant difference (P = <0.001)
	62	14	9	21	0	0
	29	50	0	70	0	6
	58	38	11	31	0	0
	70	50	7	44	0	1
	46	60	0	72	2	4
	48	52	4	15	0	0
	54	36	0	38	4	0
	20	47	14	30	3	2
	50	51	0	9	0	3
	45	56	0	41	0	2
	36	79	5	16	2	0
	67	25	6	55	2	3
	41	9	0	47	0	0
	11	28	8	23	1	0
	20	64	0	52	3	0
	64	17	0	46	0	2
	35	30	4	35	0	1		Mean+s.e.m., p-value,Mann-Whitney Rank Sum Test, n=3 biological replicates
	41	44	4	41	2	3
	43	47	6	37	2	0
	65	46	1	53	0	1
	46	50	0	40	5	2
	49	42	2	45	2	0
	50	47	5	38	0	0
	57	52	0	16	0	0
	45	61	10	38	3	3
	46	63	0	64	2	2
	21	72	0	49	0	0
	44	60	2	40	2	1
	28	68	7	31	0	0
	25	31	0	24	0	3
	71	33	0	57	2	5
	60	42	5	36	1	0
	58	45	9	54	4	0
	42	25	1	5	2	1
	57	28	0	39	0	0
	30	37	0	49	0	0
	41	55	0	14	1	0
	37	8	6	8	1	0
	36	63	2	5	0	1
	47	40	7	45	0	2
	78	28	1	7	2	0
	3	49	3	63	2	3
	44	4	2	6	0	0
	41	83	6	12	2	1
	30	15	2	16	0	0
	27	26	4	8	0	2
	50	12	3	2	0	1
	35	15	5	3	0	0
	9	30	2	28	0	0
	21	21	6	2	0	0
	7	8	3	22	0	0
	24	16	2	23	0	1
	17	3	5	35	0	0
	11	4	3	47	3	0
	4	23	2	39	0	3
	43	64	5	8	0	0
	62	69	0	65	4	0
	27	19	0	52	1	2
	40	42	0	49	0	0
	38	75	1	18	2	0
	15	21	0	52	0	5
	6	8	0	37	0	0
	40	67	0	7	1	0
	73	18	0	27	1	1
	82	51	0	10	0	1
	62	46	0	26	0	0
	47	36	0	56	2	3
	49	42	0	61	0	0
	3	37	0	29	0	1
	28	53	0	39	2	2
	47	50	1	38	0	0
	11	59	0	41	0	0
	63	60	0	52	4	1
	50	47	0	49	0	6
	17	34	0	23	5	0
	50	48	0	20	3	0
	66	10	1	32	0	2
	53	56	2	39	0	3
	7	52	0	63	2	2
	56	46	0	16	2	0
	52	47	3	40	0	2
	40	52	0	52	1	3
	38	55	2	8	3	0
	21	50	0	36	0	0
	30	50	1	14	4	2
	49	57	0	50	2	2
	60	78	0	43	2	3
	30	17	5	24	0	0
	61	13	2	50	5	0
	52	30	0	46	2	2
	39	74	3	43	0	1
	42	19	1	40	0	0
	52	34	0	35	5	0
	17	46	0	27	2	5
	51	44	3	54	0	2
	43	48	4	39	2	0
	39	53	6	42	0	1
	66	38	0	44	0	1
	39	44	0	57	2	3
	9	51	2	25	5	6
	16	68	1	27	5	0
	56	32	3	19	2	0
	14	81	0	33	0	2
	44	34	0	20	0	2
	39	65	1	57	1	1
	67	32	0	44	1	0
	43	36	0	38	0	0
	47	44	2	30	0	2
	48	46	1	4	2	2
	58	28	0	55	4	0
	46	25	0	40	0	3
	42	39	5	52	2	2
	20	56	1	57	2
	43	12	1	3	0
	26	72	0	41
	29	46	0	40
	74	16	2	41
	64	42	4	12
	59	9	0	6
	43	5	0	13
	57	13	1	39
	29	10		5
	38	20		61
	36	22		4
	21	27
	44	23
	77	7
	2
	43
	34
	32
	28
	31
	34
	10
	22
	6
	8
	19
	12
	3
	50
	68
	20
	43
	5
	14
	4
	43
	76
	86
	16
	23

## Sheet: Fig.3c
Figure.3c	PLA sorted cell target of different S phase
	PLA signals per nucleus
	GFP-DONSON+p-MCM2
	early S	late S
	43	10
	50	9		late S vs early s of GFP-DONSON+p-MCM2
	40	11		Group	N	Missing	Median	0.25	0.75
	65	8		Col 1	62	0	43	36	48.25
	52	8		Col 2	60	0	11	9	13
	49	9		Mann-Whitney U Statistic= 8.500
	45	11		Yates continuity correction option applied to calculations.
	53	13		T = 1838.500 n(small)= 60 n(big)= 62 (P = <0.001)
	32	16		The difference in the median values between the two groups is greater than would be expected by chance; there is a statistically significant difference (P = <0.001)
	36	15
	43	9
	35	12
	36	14
	28	7
	36	11
	39	13
	30	9
	52	10
	48	7
	61	12
	28	14
	32	10
	52	15		Mean+s.e.m., p-value,Mann-Whitney Rank Sum Test, n=3 biological replicates
	56	13
	44	12
	51	16
	33	20
	46	18
	37	12
	45	8
	42	10
	40	12
	39	10
	31	9
	44	12
	43	8
	26	10
	46	12
	33	11
	48	20
	24	6
	36	9
	16	11
	56	10
	52	11
	36	9
	41	15
	18	13
	44	9
	43	6
	27	11
	55	12
	53	9
	36	16
	39	18
	58	7
	46	11
	45	13
	48	9
	45	12
	46
	43

## Sheet: Fig.3d
Figure.3d	PLA sorted cell target of different S phase
	PLA signals per nucleus
	FANCM+p-MCM2
	early S	late S
	3	26
	2	25		late S vs early s of FANCM+p-MCM2
	0	18		Group	N	Missing	Median	0.25	0.75
	5	19		Col 1	63	0	1	0	2
	2	21		Col 2	64	0	25	19	28
	0	20		Mann-Whitney U Statistic= 0.000
	0	22		Yates continuity correction option applied to calculations.
	1	28		T = 2016.000 n(small)= 63 n(big)= 64 (P = <0.001)
	2	27		The difference in the median values between the two groups is greater than would be expected by chance; there is a statistically significant difference (P = <0.001)
	4	28
	2	30
	1	15
	2	16
	1	20
	1	22
	0	17
	0	19
	2	14
	1	10
	1	24
	3	28
	2	29
	0	26		Mean+s.e.m., p-value,Mann-Whitney Rank Sum Test, n=3 biological replicates
	0	27
	1	29
	1	19
	2	23
	0	25
	0	32
	4	28
	5	26
	2	18
	0	22
	1	29
	0	36
	0	28
	2	19
	5	30
	0	27
	2	22
	1	16
	0	32
	0	27
	1	28
	2	32
	0	16
	4	20
	1	21
	1	33
	0	17
	2	29
	6	22
	0	25
	2	29
	0	36
	0	15
	1	23
	3	31
	1	28
	0	16
	1	19
	1	30
	0	25
		28

## Sheet: Fig.3e
Figure.3e	Raplication pattern frequency assay				sorted early S phase cells
		single fork				double fork				new origin				fork traverse
%	siCTL	siDONSON	siFANCM		siCTL	siDONSON	siFANCM		siCTL	siDONSON	siFANCM		siCTL	siDONSON	siFANCM
rep 1	20.5263	43.379	19.3684		8.42105	10.5023	9.05263		8.94737	11.8721	8.21053		62.1053	34.2466	63.3684
rep 2	17.4129	47.0588	17.6471		10.9453	11.7647	11.0294		6.96517	9.41177	7.35294		64.6766	31.7647	63.9706
rep 3	18.9873	44.7761	21.3115		8.86076	10.4478	8.19672		7.59494	11.9403	8.74317		64.557	32.8358	61.7486
average	18.9755	45.0713	19.4423		9.40903	10.9049	9.42625		7.83583	11.0747	8.10221		63.7796	32.949	63.0292
STDEV	1.55672	1.85759	1.83333		1.34847	0.745102	1.45283		1.01281	1.44058	0.701415		1.45127	1.2448	1.14916
	siDONSON vs siCTL				siFANCM vs siCTL			siFANCM vs siDONSON			siDONSON vs siCTL			siFANCM vs siCTL			siFANCM vs siDONSON
	Column B	Data Set-B			Column C	Data Set-C		Column C	Data Set-C		Column F	Data Set-F		Column G	Data Set-G		Column G	Data Set-G
	vs.	vs.			vs.	vs.		vs.	vs.		vs.	vs.		vs.	vs.		vs.	vs.
	Column A	Data Set-A			Column A	Data Set-A		Column B	Data Set-B		Column E	Data Set-E		Column E	Data Set-E		Column F	Data Set-F
	Unpaired t test				Unpaired t test			Unpaired t test			Unpaired t test			Unpaired t test			Unpaired t test
	P value	<0.0001			P value	0.7536		P value	<0.0001		P value	0.1679		P value	0.9887		P value	0.1918
	P value summary	****			P value summary	ns		P value summary	****		P value summary	ns		P value summary	ns		P value summary	ns
	Significantly different (P < 0.05)?	Yes			Significantly different (P < 0.05)?	No		Significantly different (P < 0.05)?	Yes		Significantly different (P < 0.05)?	No		Significantly different (P < 0.05)?	No		Significantly different (P < 0.05)?	No
	One- or two-tailed P value?	Two-tailed			One- or two-tailed P value?	Two-tailed		One- or two-tailed P value?	Two-tailed		One- or two-tailed P value?	Two-tailed		One- or two-tailed P value?	Two-tailed		One- or two-tailed P value?	Two-tailed
	siDONSON vs siCTL				siFANCM vs siCTL			siFANCM vs siDONSON			siDONSON vs siCTL			siFANCM vs siCTL			siFANCM vs siDONSON
	Column J	Data Set-J			Column K	Data Set-K		Column K	Data Set-K		Column N	Data Set-N		Column O	Data Set-O		Column O	Data Set-O
	vs.	vs.			vs.	vs.		vs.	vs.		vs.	vs.		vs.	vs.		vs.	vs.
	Column I	Data Set-I			Column I	Data Set-I		Column J	Data Set-J		Column M	Data Set-M		Column M	Data Set-M		Column N	Data Set-N
	Unpaired t test				Unpaired t test			Unpaired t test			Unpaired t test			Unpaired t test			Unpaired t test
	P value	0.0334			P value	0.727		P value	0.0325		P value	<0.0001		P value	0.5213		P value	<0.0001
	P value summary	*			P value summary	ns		P value summary	*		P value summary	****		P value summary	ns		P value summary	****
	Significantly different (P < 0.05)?	Yes			Significantly different (P < 0.05)?	No		Significantly different (P < 0.05)?	Yes		Significantly different (P < 0.05)?	Yes		Significantly different (P < 0.05)?	No		Significantly different (P < 0.05)?	Yes
	One- or two-tailed P value?	Two-tailed			One- or two-tailed P value?	Two-tailed		One- or two-tailed P value?	Two-tailed		One- or two-tailed P value?	Two-tailed		One- or two-tailed P value?	Two-tailed		One- or two-tailed P value?	Two-tailed
			Mean+s.d., p-value, two-tailed t-test, n=3 biological replicates

## Sheet: Fig.3f
Figure.3f	Raplication pattern frequency assay				sorted late S phase cells
			single fork				double fork				new origin				fork traverse
%		siCTL	siDONSON	siFANCM		siCTL	siDONSON	siFANCM		siCTL	siDONSON	siFANCM		siCTL	siDONSON	siFANCM
rep 1		20.7547	17.7057	46.4286		9.43396	9.22693	9.18367		5.66038	9.97506	8.67347		64.1509	63.0923	35.7143
rep 2		21.7687	18.0328	49.0196		6.80272	7.37705	7.84314		8.84354	9.01639	9.80392		62.585	65.5738	33.3333
rep 3		17.4757	20.9302	43.2432		8.25243	10.4651	10.8108		7.28155	6.97674	8.10811		66.9903	61.6279	37.8378
average		19.9997	18.8896	46.2305		8.16304	9.02303	9.27921		7.26182	8.65607	8.86183		64.5754	63.4313	35.6285
STDEV		2.24387	1.7748	2.89327		1.3179	1.5541	1.48614		1.59167	1.53129	0.863456		2.2331	1.99466	2.25348
		siDONSON vs siCTL			siFANCM vs siCTL			siFANCM vs siDONSON			siDONSON vs siCTL			siFANCM vs siCTL			siFANCM vs siDONSON
		Column B	Data Set-B		Column C	Data Set-C		Column C	Data Set-C		Column F	Data Set-F		Column G	Data Set-G		Column G	Data Set-G
		vs.	vs.		vs.	vs.		vs.	vs.		vs.	vs.		vs.	vs.		vs.	vs.
		Column A	Data Set-A		Column A	Data Set-A		Column B	Data Set-B		Column E	Data Set-E		Column E	Data Set-E		Column F	Data Set-F
		Unpaired t test			Unpaired t test			Unpaired t test			Unpaired t test			Unpaired t test			Unpaired t test
		P value	0.5383		P value	0.0002		P value	0.0002		P value	0.5053		P value	0.3855		P value	0.8466
		P value summary	ns		P value summary	***		P value summary	***		P value summary	ns		P value summary	ns		P value summary	ns
		Significantly different (P < 0.05)?	No		Significantly different (P < 0.05)?	Yes		Significantly different (P < 0.05)?	Yes		Significantly different (P < 0.05)?	No		Significantly different (P < 0.05)?	No		Significantly different (P < 0.05)?	No
		One- or two-tailed P value?	Two-tailed		One- or two-tailed P value?	Two-tailed		One- or two-tailed P value?	Two-tailed		One- or two-tailed P value?	Two-tailed		One- or two-tailed P value?	Two-tailed		One- or two-tailed P value?	Two-tailed
		siDONSON vs siCTL			siFANCM vs siCTL			siFANCM vs siDONSON			siDONSON vs siCTL			siFANCM vs siCTL			siFANCM vs siDONSON
		Column J	Data Set-J		Column K	Data Set-K		Column K	Data Set-K		Column N	Data Set-N		Column O	Data Set-O		Column O	Data Set-O
		vs.	vs.		vs.	vs.		vs.	vs.		vs.	vs.		vs.	vs.		vs.	vs.
		Column I	Data Set-I		Column I	Data Set-I		Column J	Data Set-J		Column M	Data Set-M		Column M	Data Set-M		Column N	Data Set-N
		Unpaired t test			Unpaired t test			Unpaired t test			Unpaired t test			Unpaired t test			Unpaired t test
		P value	0.3357		P value	0.2007		P value	0.8492		P value	0.5443		P value	<0.0001		P value	<0.0001
		P value summary	ns		P value summary	ns		P value summary	ns		P value summary	ns		P value summary	****		P value summary	****
		Significantly different (P < 0.05)?	No		Significantly different (P < 0.05)?	No		Significantly different (P < 0.05)?	No		Significantly different (P < 0.05)?	No		Significantly different (P < 0.05)?	Yes		Significantly different (P < 0.05)?	Yes
		One- or two-tailed P value?	Two-tailed		One- or two-tailed P value?	Two-tailed		One- or two-tailed P value?	Two-tailed		One- or two-tailed P value?	Two-tailed		One- or two-tailed P value?	Two-tailed		One- or two-tailed P value?	Two-tailed
			Mean+s.d., p-value, two-tailed t-test, n=3 biological replicates

[truncated: 31 more sheets: Fig.4a, Fig.4b, Fig.4c, Fig.4d, Fig.5a, Fig.5b, Fig.5c, Fig.5d, Fig.5e, Fig.5f, Fig.6, Supplementary Fig.1c, Supplementary Fig.1d, Supplementary Fig.1e, Supplementary Fig.1f, Supplementary Fig.1g, Supplementarty Fig.2a, Supplementary Fig.2b, Supplementary Fig.2c, Supplementary Fig.2d …]
